# Supplementary material for: HoxBlinc lncRNA reprograms CTCF-independent TADs to drive leukemic transcription and HSC dysregulation in NUP98-rearranged leukemia
Source: J Clin Invest. 2025 Jan 30;135(7):e184743. doi: 10.1172/JCI184743 (PMC11957699; doi:10.1172/JCI184743)
Supplement: Supporting data values [file jci-135-184743-s235.xlsx]

## Sheet: Fig.1C
mHoxBlinc relative expression
BaF3	961C
1	3647.15
1	4997.63
1	5825.97

## Sheet: Fig.1F_DAVID
Term	Count	%	PValue	-log10(p-value)		Term	p-value	-log10(pavlue)
IPR011993:Pleckstrin homology-like domain	65	6.44841	3.76551e-18	17.4242		anterior/posterior pattern specification	0.00413298	2.38374
GO:0016020~membrane	461	45.7341	9.69942e-16	15.0133		multicellular organism development	9.53537e-05	4.02066
TOPO_DOM:Cytoplasmic	222	22.0238	7.15675e-12	11.1453		Immunity	8.58363e-05	4.06633
IPR001849:Pleckstrin homology domain	40	3.96825	3.42039e-11	10.4659		Src homology-3 domain	5.91249e-06	5.22823
DOMAIN:PH	39	3.86905	9.97357e-11	10.0011		Antp-type hexapeptide	4.77051e-06	5.32144
GO:0002376~immune system process	59	5.85317	1.48623e-09	8.82791		positive regulation of transcription from RNA polymerase II promoter	3.43526e-06	5.46404
CARBOHYD:N-linked (GlcNAc...) asparagine	232	23.0159	3.10036e-09	8.50859		Homeobox protein, antennapedia type, conserved site	1.70527e-06	5.76821
KW-1003~Cell membrane	239	23.7103	2.54553e-08	7.59422		transcription factor activity, sequence-specific DNA binding	4.21388e-07	6.37532
SM00233:PH	38	3.76984	3.68415e-08	7.43366
GO:0005764~lysosome	50	4.96032	4.21603e-08	7.3751
TOPO_DOM:Extracellular	161	15.9722	4.91413e-08	7.30855
GO:0005886~plasma membrane	340	33.7302	7.13881e-08	7.14637
KW-0458~Lysosome	44	4.36508	1.63441e-07	6.78664
GO:0003700~transcription factor activity, sequence-specific DNA binding	60	5.95238	4.21388e-07	6.37532
IPR001827:Homeobox protein, antennapedia type, conserved site	9	0.892857	1.70527e-06	5.76821
KW-0344~Guanine-nucleotide releasing factor	24	2.38095	3.16139e-06	5.50012
GO:0045944~positive regulation of transcription from RNA polymerase II promoter	91	9.02778	3.43526e-06	5.46404
MOTIF:Antp-type hexapeptide	9	0.892857	4.77051e-06	5.32144
GO:0005085~guanyl-nucleotide exchange factor activity	28	2.77778	5.27026e-06	5.27817
IPR001452:Src homology-3 domain	27	2.67857	5.91249e-06	5.22823
DOMAIN:DH	14	1.38889	5.98901e-06	5.22264
IPR000219:Dbl homology (DH) domain	14	1.38889	7.31595e-06	5.13573
GO:0005096~GTPase activator activity	29	2.87698	7.66346e-06	5.11558
GO:0000978~RNA polymerase II core promoter proximal region sequence-specific DNA binding	87	8.63095	8.55604e-06	5.06773
IPR008936:Rho GTPase activation protein	16	1.5873	8.6969e-06	5.06064
IPR017995:Homeobox protein, antennapedia type	7	0.694444	1.61253e-05	4.79249
DOMAIN:SH3	25	2.48016	1.89107e-05	4.72329
SM00325:RhoGEF	14	1.38889	3.76115e-05	4.42468
KW-0728~SH3 domain	26	2.57937	4.51226e-05	4.34561
DOMAIN:SH2	16	1.5873	5.78613e-05	4.23761
IPR006020:Phosphotyrosine interaction domain	10	0.992063	5.99672e-05	4.22209
IPR000980:SH2 domain	16	1.5873	7.94571e-05	4.09987
KW-0391~Immunity	57	5.65476	8.58363e-05	4.06633
GO:0007275~multicellular organism development	76	7.53968	9.53537e-05	4.02066
DOMAIN:Calponin-homology (CH)	13	1.28968	0.00011167	3.95206
DOMAIN:Rho-GAP	12	1.19048	0.000132454	3.87794
IPR000198:Rho GTPase-activating protein domain	12	1.19048	0.000135674	3.8675
GO:0000122~negative regulation of transcription from RNA polymerase II promoter	72	7.14286	0.000160546	3.7944
GO:0000122~negative regulation of transcription from RNA polymerase II promoter	72	7.14286	0.000160546	3.7944
GO:1990837~sequence-specific double-stranded DNA binding	46	4.56349	0.000166058	3.77974
IPR019804:Ras guanine-nucleotide exchange factor, conserved site	6	0.595238	0.000237933	3.62354
IPR001715:Calponin homology domain	13	1.28968	0.00024501	3.61082
KW-0727~SH2 domain	16	1.5873	0.000266214	3.57477
KW-0343~GTPase activation	20	1.98413	0.000303196	3.51828
GO:0017124~SH3 domain binding	17	1.68651	0.000340114	3.46838
IPR001331:Guanine-nucleotide dissociation stimulator, CDC24, conserved site	7	0.694444	0.000494574	3.30577
DOMAIN:Ig-like C2-type 2	17	1.68651	0.000606263	3.21734
DOMAIN:Ig-like V-type	15	1.4881	0.000643658	3.19135
KW-0472~Membrane	474	47.0238	0.000645169	3.19033
DOMAIN:Ig-like C2-type 1	17	1.68651	0.000653563	3.18471
SM00324:RhoGAP	12	1.19048	0.000676651	3.16964
GO:0001228~transcriptional activator activity, RNA polymerase II transcription regulatory region sequence-specific binding	43	4.26587	0.000736473	3.13284
DOMAIN:PID	8	0.793651	0.000777284	3.10942
TRANSMEM:Helical; Name=S5 of repeat III	6	0.595238	0.000807177	3.09303
TRANSMEM:Helical; Name=S5 of repeat IV	6	0.595238	0.000807177	3.09303
TRANSMEM:Helical; Name=S6 of repeat III	6	0.595238	0.000807177	3.09303
TRANSMEM:Helical; Name=S6 of repeat IV	6	0.595238	0.000807177	3.09303
REPEAT:I	6	0.595238	0.000807177	3.09303
REPEAT:II	6	0.595238	0.000807177	3.09303
REPEAT:III	6	0.595238	0.000807177	3.09303
REPEAT:IV	6	0.595238	0.000807177	3.09303
TRANSMEM:Helical; Name=S1 of repeat III	6	0.595238	0.000807177	3.09303
TRANSMEM:Helical; Name=S1 of repeat IV	6	0.595238	0.000807177	3.09303
TRANSMEM:Helical; Name=S2 of repeat III	6	0.595238	0.000807177	3.09303
TRANSMEM:Helical; Name=S2 of repeat IV	6	0.595238	0.000807177	3.09303
TRANSMEM:Helical; Name=S3 of repeat III	6	0.595238	0.000807177	3.09303
TRANSMEM:Helical; Name=S3 of repeat IV	6	0.595238	0.000807177	3.09303
GO:0007264~small GTPase mediated signal transduction	14	1.38889	0.00081847	3.087
GO:0006357~regulation of transcription from RNA polymerase II promoter	98	9.72222	0.000947445	3.02345
KW-0805~Transcription regulation	117	11.6071	0.00104193	2.98216
DOMAIN:Ras-GEF	7	0.694444	0.0010805	2.96638
GO:0002250~adaptive immune response	27	2.67857	0.00110337	2.95728
GO:0005783~endoplasmic reticulum	102	10.119	0.00115299	2.93817
SM00326:SH3	23	2.28175	0.00116764	2.93269
SM00462:PTB	9	0.892857	0.00118177	2.92747
IPR001895:Guanine-nucleotide dissociation stimulator CDC25	7	0.694444	0.00119056	2.92425
KW-0393~Immunoglobulin domain	38	3.76984	0.00121094	2.91688
TRANSMEM:Helical; Name=S6 of repeat I	6	0.595238	0.00135902	2.86677
TRANSMEM:Helical; Name=S6 of repeat II	6	0.595238	0.00135902	2.86677
TRANSMEM:Helical; Name=S1 of repeat I	6	0.595238	0.00135902	2.86677
TRANSMEM:Helical; Name=S1 of repeat II	6	0.595238	0.00135902	2.86677
TRANSMEM:Helical; Name=S2 of repeat I	6	0.595238	0.00135902	2.86677
TRANSMEM:Helical; Name=S2 of repeat II	6	0.595238	0.00135902	2.86677
TRANSMEM:Helical; Name=S3 of repeat I	6	0.595238	0.00135902	2.86677
TRANSMEM:Helical; Name=S3 of repeat II	6	0.595238	0.00135902	2.86677
TRANSMEM:Helical; Name=S5 of repeat I	6	0.595238	0.00135902	2.86677
TRANSMEM:Helical; Name=S5 of repeat II	6	0.595238	0.00135902	2.86677
GO:0003009~skeletal muscle contraction	7	0.694444	0.00139985	2.85392
SM00252:SH2	15	1.4881	0.00142896	2.84498
IPR001978:Troponin	4	0.396825	0.00155173	2.80918
GO:0006936~muscle contraction	10	0.992063	0.00163032	2.78773
KW-9996~Developmental protein	71	7.04365	0.00186974	2.72822
KW-0217~Developmental protein	71	7.04365	0.00186974	2.72822
KW-0804~Transcription	118	11.7063	0.00203989	2.69039
GO:0001227~transcriptional repressor activity, RNA polymerase II transcription regulatory region sequence-specific binding	31	3.0754	0.00220538	2.65652
GO:0001227~transcriptional repressor activity, RNA polymerase II transcription regulatory region sequence-specific binding	31	3.0754	0.00220538	2.65652
IPR000159:Ras-association	8	0.793651	0.00222946	2.6518
GO:0046872~metal ion binding	201	19.9405	0.00228272	2.64155
GO:0043565~sequence-specific DNA binding	38	3.76984	0.00244646	2.61146
mmu04725:Cholinergic synapse	14	1.38889	0.00252427	2.59786
mmu04725:Cholinergic synapse	14	1.38889	0.00252427	2.59786
KW-0729~SH3-binding	10	0.992063	0.00256559	2.59081
KW-0371~Homeobox	22	2.18254	0.00282314	2.54927
KW-1133~Transmembrane helix	316	31.3492	0.00297247	2.52688
TRANSMEM:Helical; Name=S4 of repeat III	5	0.496032	0.0032575	2.48712
TRANSMEM:Helical; Name=S4 of repeat IV	5	0.496032	0.0032575	2.48712
KW-0238~DNA-binding	100	9.92063	0.00335952	2.47372
SM00147:RasGEF	7	0.694444	0.00337426	2.47182
DOMAIN:WW	8	0.793651	0.00342498	2.46534
IPR017855:SMAD domain-like	5	0.496032	0.00348646	2.45762
IPR025661:Cysteine peptidase, asparagine active site	5	0.496032	0.00348646	2.45762
IPR008937:Ras guanine nucleotide exchange factor	6	0.595238	0.00349897	2.45606
DOMAIN:RGS	7	0.694444	0.00359772	2.44397
GO:0005765~lysosomal membrane	25	2.48016	0.00371311	2.43026
GO:0005861~troponin complex	4	0.396825	0.00393194	2.40539
IPR016137:Regulator of G protein signalling superfamily	7	0.694444	0.00394514	2.40394
GO:0005796~Golgi lumen	6	0.595238	0.0040113	2.39672
GO:0009952~anterior/posterior pattern specification	14	1.38889	0.00413298	2.38374
GO:0048704~embryonic skeletal system morphogenesis	9	0.892857	0.00450994	2.34583
MOTIF:SH3-binding	8	0.793651	0.00491446	2.30852
GO:0006355~regulation of transcription, DNA-templated	77	7.63889	0.00491473	2.3085
IPR017441:Protein kinase, ATP binding site	30	2.97619	0.0051122	2.29139
DOMAIN:IQ	9	0.892857	0.00512869	2.28999
TRANSMEM:Helical; Name=S4 of repeat I	5	0.496032	0.00530097	2.27565
TRANSMEM:Helical; Name=S4 of repeat II	5	0.496032	0.00530097	2.27565
KW-0514~Muscle protein	9	0.892857	0.00533946	2.2725
DOMAIN:SH2 1	4	0.396825	0.0055954	2.25217
DOMAIN:SH2 2	4	0.396825	0.0055954	2.25217
mmu04814:Motor proteins	19	1.88492	0.00575498	2.23996
KW-0678~Repressor	41	4.06746	0.00651518	2.18607
mmu04713:Circadian entrainment	12	1.19048	0.00679085	2.16808
mmu04713:Circadian entrainment	12	1.19048	0.00679085	2.16808
IPR020479:Homeodomain, metazoa	11	1.09127	0.00679589	2.16775
GO:0003677~DNA binding	108	10.7143	0.00705082	2.15176
GO:0001784~phosphotyrosine binding	8	0.793651	0.00723618	2.14049
GO:0001784~phosphotyrosine binding	8	0.793651	0.00723618	2.14049
IPR001202:WW domain	8	0.793651	0.00755869	2.12155
DOMAIN:Sodium ion transport-associated	4	0.396825	0.00773796	2.11137
DOMAIN:CSD	4	0.396825	0.00773796	2.11137
DOMAIN:Ras-associating	7	0.694444	0.00800217	2.09679
GO:0032728~positive regulation of interferon-beta production	8	0.793651	0.00811377	2.09078
GO:0032728~positive regulation of interferon-beta production	8	0.793651	0.00811377	2.09078
IPR001696:Voltage gated sodium channel, alpha subunit	4	0.396825	0.00815199	2.08874
IPR010526:Sodium ion transport-associated	4	0.396825	0.00815199	2.08874
IPR002059:Cold-shock protein, DNA-binding	4	0.396825	0.00815199	2.08874
IPR011129:Cold shock protein	4	0.396825	0.00815199	2.08874
IPR001356:Homeodomain	22	2.18254	0.00816007	2.08831
IPR024066:Regulator of G-protein signaling, domain 1	5	0.496032	0.00860321	2.06534
IPR023088:3'5'-cyclic nucleotide phosphodiesterase	5	0.496032	0.00860321	2.06534
SM00033:CH	10	0.992063	0.00895674	2.04785
GO:0099056~integral component of presynaptic membrane	11	1.09127	0.00907783	2.04202
IPR002219:Protein kinase C-like, phorbol ester/diacylglycerol binding	9	0.892857	0.00912136	2.03994
SM00315:RGS	7	0.694444	0.00914323	2.0389
DOMAIN:Peptidase C1A papain C-terminal	5	0.496032	0.00973413	2.0117
GO:0015485~cholesterol binding	8	0.793651	0.00993096	2.00301
IPR000591:DEP domain	5	0.496032	0.0103846	1.98361
GO:0099054~presynapse assembly	4	0.396825	0.0106609	1.97221
KW-1064~Adaptive immunity	24	2.38095	0.0106951	1.97082
IPR000008:C2 calcium-dependent membrane targeting	14	1.38889	0.0108171	1.96589
IPR018247:EF-Hand 1, calcium-binding site	16	1.5873	0.0109001	1.96257
DOMAIN:PDEase	5	0.496032	0.0116196	1.93481
GO:0030984~kininogen binding	3	0.297619	0.0117274	1.9308
IPR023578:Ras guanine nucleotide exchange factor, domain	7	0.694444	0.0122755	1.91096
IPR023174:3'5'-cyclic nucleotide phosphodiesterase, conserved site	5	0.496032	0.0123882	1.90699
IPR002073:3'5'-cyclic nucleotide phosphodiesterase, catalytic domain	5	0.496032	0.0123882	1.90699
KW-0399~Innate immunity	29	2.87698	0.0127597	1.89416
mmu04666:Fc gamma R-mediated phagocytosis	11	1.09127	0.0128572	1.89085
GO:0006468~protein phosphorylation	42	4.16667	0.0129301	1.8884
DOMAIN:C2	13	1.28968	0.0129359	1.8882
DOMAIN:PDZ	14	1.38889	0.0136052	1.86629
SM00456:WW	8	0.793651	0.0142261	1.84691
SM00357:CSP	4	0.396825	0.0143477	1.84322
IPR002110:Ankyrin repeat	19	1.88492	0.0149329	1.82586
REPEAT:ANK	16	1.5873	0.0156137	1.8065
IPR017970:Homeobox, conserved site	16	1.5873	0.0158936	1.79878
DNA_BIND:Homeobox	20	1.98413	0.0162294	1.7897
KW-0010~Activator	45	4.46429	0.0163254	1.78714
mmu04261:Adrenergic signaling in cardiomyocytes	15	1.4881	0.0167949	1.77482
REPEAT:LNR 1	3	0.297619	0.0171813	1.76495
REPEAT:LNR 2	3	0.297619	0.0171813	1.76495
DOMAIN:Fibronectin type-III 4	8	0.793651	0.017377	1.76003
IPR027359:Voltage-dependent potassium channel, four helix bundle domain	8	0.793651	0.0175539	1.75563
GO:0006548~histidine catabolic process	3	0.297619	0.0176002	1.75448
mmu05410:Hypertrophic cardiomyopathy	11	1.09127	0.0180802	1.7428
DOMAIN:EF-hand 3	10	0.992063	0.0181802	1.7404
mmu05412:Arrhythmogenic right ventricular cardiomyopathy	10	0.992063	0.0181935	1.74008
DOMAIN:BTB	17	1.68651	0.0184631	1.7337
GO:0000166~nucleotide binding	98	9.72222	0.0184769	1.73337
GO:0016301~kinase activity	43	4.26587	0.0186738	1.72877
KW-0325~Glycoprotein	253	25.0992	0.0188943	1.72367
IPR002048:EF-hand domain	18	1.78571	0.0190197	1.7208
GO:0030552~cAMP binding	5	0.496032	0.0190498	1.72011
GO:0004114~3',5'-cyclic-nucleotide phosphodiesterase activity	5	0.496032	0.0190498	1.72011
GO:0019955~cytokine binding	7	0.694444	0.0193089	1.71424
IPR003607:HD/PDEase domain	5	0.496032	0.0198161	1.70298
IPR000668:Peptidase C1A, papain C-terminal	5	0.496032	0.0198161	1.70298
SM00239:C2	14	1.38889	0.0203203	1.69207
SM00049:DEP	5	0.496032	0.0208043	1.68185
mmu04911:Insulin secretion	10	0.992063	0.0209211	1.67942
mmu04911:Insulin secretion	10	0.992063	0.0209211	1.67942
ACT_SITE:Proton acceptor	51	5.05952	0.0209862	1.67807
GO:0031054~pre-miRNA processing	4	0.396825	0.021324	1.67113
IPR000719:Protein kinase, catalytic domain	34	3.37302	0.0213734	1.67013
SM00229:RasGEFN	6	0.595238	0.0214069	1.66945
IPR003585:Neurexin/syndecan/glycophorin C	4	0.396825	0.0216788	1.66397
mmu04650:Natural killer cell mediated cytotoxicity	12	1.19048	0.0222864	1.65196
GO:0016459~myosin complex	7	0.694444	0.0229941	1.63838
DOMAIN:N-terminal Ras-GEF	6	0.595238	0.0231818	1.63485
mmu04925:Aldosterone synthesis and secretion	11	1.09127	0.0232703	1.6332
mmu04925:Aldosterone synthesis and secretion	11	1.09127	0.0232703	1.6332
GO:0048706~embryonic skeletal system development	7	0.694444	0.0235437	1.62812
GO:0019228~neuronal action potential	7	0.694444	0.0235437	1.62812
GO:0031402~sodium ion binding	4	0.396825	0.0236199	1.62672
GO:0050700~CARD domain binding	4	0.396825	0.0236199	1.62672
GO:0050660~flavin adenine dinucleotide binding	9	0.892857	0.0238529	1.62246
GO:0050660~flavin adenine dinucleotide binding	9	0.892857	0.0238529	1.62246
DOMAIN:Fibronectin type-III 3	9	0.892857	0.023918	1.62128
DNA_BIND:ETS	5	0.496032	0.0244784	1.61122
IPR011009:Protein kinase-like domain	36	3.57143	0.0245221	1.61044
IPR000651:Ras-like guanine nucleotide exchange factor, N-terminal	6	0.595238	0.0249035	1.60374
KW-0256~Endoplasmic reticulum	75	7.44048	0.0250118	1.60186
DISULFID:Interchain; with SCN2B or SCN4B	3	0.297619	0.0250373	1.60141
DISULFID:Interchain; with the conotoxin GVIIJ (when the channel is not linked to SCN2B or SCN4B; the bond to SCN2B or SCN4B protects the channel from the inhibition by toxin)	3	0.297619	0.0250373	1.60141
REPEAT:RPEL	3	0.297619	0.0250373	1.60141
REPEAT:LRR 26	3	0.297619	0.0250373	1.60141
GO:0046777~protein autophosphorylation	16	1.5873	0.0252118	1.5984
GO:0006547~histidine metabolic process	3	0.297619	0.0256383	1.59111
GO:0006665~sphingolipid metabolic process	7	0.694444	0.0256609	1.59073
GO:0045744~negative regulation of G-protein coupled receptor protein signaling pathway	4	0.396825	0.0258029	1.58833
DOMAIN:EF-hand	16	1.5873	0.0258164	1.58811
GO:0004672~protein kinase activity	35	3.47222	0.0258323	1.58784
IPR024583:Domain of unknown function DUF3451	3	0.297619	0.0259417	1.586
DOMAIN:Ig-like C2-type 3	10	0.992063	0.0262629	1.58066
GO:0006811~ion transport	38	3.76984	0.026998	1.56867
mmu04728:Dopaminergic synapse	13	1.28968	0.0274356	1.56169
GO:0004112~cyclic-nucleotide phosphodiesterase activity	3	0.297619	0.0275831	1.55936
GO:0005509~calcium ion binding	46	4.56349	0.0277156	1.55728
DOMAIN:ETS	5	0.496032	0.027778	1.5563
DOMAIN:CARD	5	0.496032	0.027778	1.5563
GO:0005789~endoplasmic reticulum membrane	58	5.75397	0.0286112	1.54346
KW-0357~Heparan sulfate	5	0.496032	0.0286556	1.54279
IPR008984:SMAD/FHA domain	7	0.694444	0.0286558	1.54279
mmu05032:Morphine addiction	10	0.992063	0.0290073	1.53749
GO:0007249~I-kappaB kinase/NF-kappaB signaling	8	0.793651	0.0291422	1.53548
DOMAIN:Protein kinase	33	3.27381	0.0307443	1.51224
GO:0086010~membrane depolarization during action potential	4	0.396825	0.0307447	1.51223
DOMAIN:EF-hand 2	14	1.38889	0.0312811	1.50472
DOMAIN:WW 1	5	0.496032	0.0313296	1.50405
DOMAIN:WW 2	5	0.496032	0.0313296	1.50405
IPR013098:Immunoglobulin I-set	13	1.28968	0.0325966	1.48683
GO:0003281~ventricular septum development	6	0.595238	0.0326342	1.48633
IPR008266:Tyrosine-protein kinase, active site	10	0.992063	0.0326407	1.48624
mmu00340:Histidine metabolism	5	0.496032	0.0331563	1.47943
IPR000418:Ets domain	5	0.496032	0.0332549	1.47814
DOMAIN:Ion transport	7	0.694444	0.0335831	1.47388
GO:0004115~3',5'-cyclic-AMP phosphodiesterase activity	4	0.396825	0.0339687	1.46892
GO:0070411~I-SMAD binding	4	0.396825	0.0339687	1.46892
DOMAIN:Galactosyltransferase C-terminal	3	0.297619	0.0340568	1.4678
DOMAIN:Galactosyltransferase N-terminal	3	0.297619	0.0340568	1.4678
REPEAT:LRR 24	3	0.297619	0.0340568	1.4678
REPEAT:LRR 25	3	0.297619	0.0340568	1.4678
DOMAIN:Fibronectin type-III 5	6	0.595238	0.0341438	1.46669
IPR000800:Notch domain	3	0.297619	0.0352678	1.45262
IPR004018:RPEL repeat	3	0.297619	0.0352678	1.45262
IPR003859:Galactosyltransferase, metazoa	3	0.297619	0.0352678	1.45262
KW-0894~Sodium channel	5	0.496032	0.0354847	1.44996
IPR001478:PDZ domain	13	1.28968	0.0355893	1.44868
GO:0005261~cation channel activity	7	0.694444	0.0356145	1.44837
GO:0001518~voltage-gated sodium channel complex	4	0.396825	0.0356448	1.448
DOMAIN:EGF-like 1	11	1.09127	0.0357081	1.44723
GO:0060325~face morphogenesis	6	0.595238	0.0357549	1.44666
IPR000210:BTB/POZ-like	17	1.68651	0.0364321	1.43852
SM00294:4.1m	4	0.396825	0.0370347	1.43139
KW-0114~cAMP	6	0.595238	0.0371426	1.43013
REPEAT:ANK 8	6	0.595238	0.0373091	1.42819
SM00645:Pept_C1	5	0.496032	0.038484	1.41472
REGION:Actin-binding	7	0.694444	0.0389694	1.40928
IPR008271:Serine/threonine-protein kinase, active site	23	2.28175	0.0398055	1.40006
mmu04062:Chemokine signaling pathway	16	1.5873	0.040909	1.38818
GO:0000981~RNA polymerase II transcription factor activity, sequence-specific DNA binding	65	6.44841	0.0411675	1.38545
KW-0505~Motor protein	12	1.19048	0.0414051	1.38295
IPR013761:Sterile alpha motif/pointed domain	11	1.09127	0.0417014	1.37985
GO:0018279~protein N-linked glycosylation via asparagine	4	0.396825	0.0419981	1.37677
mmu04662:B cell receptor signaling pathway	9	0.892857	0.0436473	1.36004
mmu05231:Choline metabolism in cancer	10	0.992063	0.0436807	1.35971
ZN_FING:Btk-type	3	0.297619	0.0441244	1.35532
DOMAIN:MyTH4	3	0.297619	0.0441244	1.35532
DOMAIN:MH1	3	0.297619	0.0441244	1.35532
DOMAIN:MH2	3	0.297619	0.0441244	1.35532
ZN_FING:CCHC-type 1	3	0.297619	0.0441244	1.35532
ZN_FING:CCHC-type 2	3	0.297619	0.0441244	1.35532
REPEAT:LRR 23	3	0.297619	0.0441244	1.35532
IPR009057:Homeodomain-like	23	2.28175	0.0446421	1.35026
GO:0071144~SMAD2-SMAD3 protein complex	3	0.297619	0.0447007	1.34969
GO:0030200~heparan sulfate proteoglycan catabolic process	3	0.297619	0.0451512	1.34533
IPR011705:BTB/Kelch-associated	7	0.694444	0.0451732	1.34512
IPR011705:BTB/Kelch-associated	7	0.694444	0.0451732	1.34512
mmu04724:Glutamatergic synapse	11	1.09127	0.045176	1.34509
IPR000152:EGF-type aspartate/asparagine hydroxylation site	9	0.892857	0.0452435	1.34444
IPR001562:Zinc finger, Btk motif	3	0.297619	0.0456687	1.34038
IPR001132:SMAD domain, Dwarfin-type	3	0.297619	0.0456687	1.34038
IPR013019:MAD homology, MH1	3	0.297619	0.0456687	1.34038
IPR013790:Dwarfin	3	0.297619	0.0456687	1.34038
IPR002129:Pyridoxal phosphate-dependent decarboxylase	3	0.297619	0.0456687	1.34038
IPR005821:Ion transport domain	10	0.992063	0.0471037	1.32695
GO:0051213~dioxygenase activity	9	0.892857	0.0474163	1.32407
SM00389:HOX	22	2.18254	0.047576	1.32261
INTRAMEM:Pore-forming	6	0.595238	0.0478538	1.32008
IPR011992:EF-hand-like domain	19	1.88492	0.0483891	1.31525
IPR011333:BTB/POZ fold	17	1.68651	0.0493372	1.30683
KW-0040~ANK repeat	19	1.88492	0.0496499	1.30408

## Sheet: Fig.1F_GeneOntology
	Mus musculus (REF)	upload_1 ( Hierarchy NEW! Tips)
GO biological process complete	#	#2	expected	Fold Enrichment	+/-	raw P value	FDR	-log10(p-value)
regulation of multicellular organismal process	3270	264	146.07	1.81	+	2.18e-23	3.35e-19	22.6615		GO term	raw P value	FDR	-log10(p-value)
sensory perception of smell	1162	3	51.91	0.06	-	1.39e-19	1.07e-15	18.857		Pos. reg. of gene expression	7.73e-06	0.000838	5.11182
positive regulation of biological process	6391	415	285.49	1.45	+	2.65e-19	1.36e-15	18.5768		Reg. of B cell proliferation	3.62e-06	0.000443	5.44129
sensory perception of chemical stimulus	1262	5	56.37	0.09	-	3.06e-19	1.18e-15	18.5143		Hemopoiesis	6.69e-07	0.000103	6.17457
positive regulation of cellular process	5901	381	263.6	1.45	+	7.31e-17	2.25e-13	16.1361		B cell receptor signaling pathway	2.51e-07	4.83e-05	6.60033
regulation of developmental process	2646	204	118.2	1.73	+	1.69e-15	4.33e-12	14.7721		Leukocyte activation	1.45e-10	6.36e-08	9.83863
developmental process	5880	374	262.66	1.42	+	2.09e-15	4.59e-12	14.6799		Multicellular organism development	2.89e-11	1.44e-08	10.5391
regulation of signaling	3542	253	158.22	1.6	+	2.35e-15	4.52e-12	14.6289		Lymphocyte activation	1.13e-12	7.93e-10	11.9469
regulation of cell communication	3543	252	158.27	1.59	+	4.8e-15	8.21e-12	14.3188		Reg. of immune system process	9.31e-13	7.17e-10	12.0311
cell differentiation	3847	267	171.85	1.55	+	1.29e-14	1.99e-11	13.8894		Anatomical structure development	1.45e-14	1.87e-11	13.8386
cellular developmental process	3848	267	171.89	1.55	+	1.3e-14	1.82e-11	13.8861		Cell differentiation	1.29e-14	1.99e-11	13.8894
anatomical structure development	5507	352	246	1.43	+	1.45e-14	1.87e-11	13.8386
regulation of response to stimulus	4094	276	182.88	1.51	+	1.12e-13	1.32e-10	12.9508
negative regulation of biological process	5522	348	246.67	1.41	+	2.11e-13	2.32e-10	12.6757
positive regulation of multicellular organismal process	1890	153	84.43	1.81	+	2.74e-13	2.82e-10	12.5622
system development	3519	244	157.2	1.55	+	2.78e-13	2.67e-10	12.556
biological regulation	12576	671	561.78	1.19	+	3.14e-13	2.84e-10	12.5031
regulation of signal transduction	3065	219	136.92	1.6	+	3.76e-13	3.22e-10	12.4248
cellular process	15465	788	690.84	1.14	+	6.95e-13	5.63e-10	12.158
regulation of immune system process	1661	138	74.2	1.86	+	9.31e-13	7.17e-10	12.0311
anatomical structure morphogenesis	2333	177	104.22	1.7	+	1.08e-12	7.89e-10	11.9666
lymphocyte activation	581	67	25.95	2.58	+	1.13e-12	7.93e-10	11.9469
detection of chemical stimulus involved in sensory perception	605	0	27.03	< 0.01	-	1.53e-12	1.03e-09	11.8153
negative regulation of cellular process	5040	320	225.14	1.42	+	1.59e-12	1.02e-09	11.7986
regulation of biological process	12183	650	544.23	1.19	+	2.24e-12	1.38e-09	11.6498
cell activation	812	82	36.27	2.26	+	4.41e-12	2.61e-09	11.3556
regulation of multicellular organismal development	1592	131	71.12	1.84	+	5.99e-12	3.42e-09	11.2226
regulation of immune response	971	92	43.38	2.12	+	9e-12	4.95e-09	11.0458
detection of chemical stimulus involved in sensory perception of smell	548	0	24.48	< 0.01	-	1.59e-11	8.43e-09	10.7986
cell development	2521	183	112.62	1.63	+	1.87e-11	9.61e-09	10.7282
multicellular organism development	4310	277	192.53	1.44	+	2.89e-11	1.44e-08	10.5391
T cell activation	408	51	18.23	2.8	+	3.28e-11	1.58e-08	10.4841
regulation of molecular function	2286	167	102.12	1.64	+	9.97e-11	4.65e-08	10.0013
detection of chemical stimulus	637	2	28.46	0.07	-	1.44e-10	6.54e-08	9.84164
leukocyte activation	718	72	32.07	2.24	+	1.45e-10	6.36e-08	9.83863
intracellular signal transduction	1460	118	65.22	1.81	+	2.9e-10	1.24e-07	9.5376
muscle system process	263	37	11.75	3.15	+	6.36e-10	2.65e-07	9.19654
establishment of localization	3791	244	169.35	1.44	+	7.1e-10	2.88e-07	9.14874
intracellular signaling cassette	768	73	34.31	2.13	+	1.18e-09	4.66e-07	8.92812
regulation of cellular process	11558	609	516.31	1.18	+	1.32e-09	5.08e-07	8.87943
animal organ development	2942	198	131.42	1.51	+	1.66e-09	6.23e-07	8.77989
cell motility	1152	97	51.46	1.88	+	1.76e-09	6.45e-07	8.75449
regulation of cell differentiation	1700	129	75.94	1.7	+	2.19e-09	7.85e-07	8.65956
tissue development	1849	137	82.6	1.66	+	3.01e-09	1.05e-06	8.52143
localization	4409	272	196.95	1.38	+	3.82e-09	1.31e-06	8.41794
transport	3520	226	157.24	1.44	+	4.81e-09	1.61e-06	8.31785
muscle contraction	201	30	8.98	3.34	+	6.55e-09	2.15e-06	8.18376
T cell differentiation	213	31	9.51	3.26	+	6.81e-09	2.19e-06	8.16685
striated muscle contraction	108	21	4.82	4.35	+	1.1e-08	3.4e-06	7.95861
positive regulation of macromolecule biosynthetic process	2579	175	115.21	1.52	+	1.1e-08	3.46e-06	7.95861
positive regulation of biosynthetic process	2707	181	120.92	1.5	+	1.67e-08	5.04e-06	7.77728
cell migration	944	81	42.17	1.92	+	1.73e-08	5.13e-06	7.76195
response to external stimulus	2249	156	100.46	1.55	+	1.79e-08	5.19e-06	7.74715
positive regulation of cellular biosynthetic process	2679	179	119.67	1.5	+	1.98e-08	5.65e-06	7.70333
regulation of lymphocyte activation	546	55	24.39	2.25	+	2.08e-08	5.84e-06	7.68194
regulation of cell activation	676	64	30.2	2.12	+	2.1e-08	5.78e-06	7.67778
sensory perception	1669	33	74.56	0.44	-	2.25e-08	6.08e-06	7.64782
regulation of leukocyte activation	622	60	27.79	2.16	+	2.99e-08	7.95e-06	7.52433
positive regulation of metabolic process	3808	237	170.11	1.39	+	3.01e-08	7.86e-06	7.52143
positive regulation of developmental process	1515	114	67.68	1.68	+	3.33e-08	8.56e-06	7.47756
actin filament-based process	583	57	26.04	2.19	+	3.42e-08	8.63e-06	7.46597
negative regulation of multicellular organismal process	1275	100	56.96	1.76	+	3.7e-08	9.18e-06	7.4318
positive regulation of signaling	1892	135	84.52	1.6	+	3.74e-08	9.15e-06	7.42713
positive regulation of response to stimulus	2371	161	105.91	1.52	+	4.98e-08	1.2e-05	7.30277
lymphocyte differentiation	338	39	15.1	2.58	+	6.24e-08	1.48e-05	7.20482
regulation of cell development	968	81	43.24	1.87	+	6.49e-08	1.51e-05	7.18776
multicellular organismal process	7704	424	344.14	1.23	+	7.31e-08	1.68e-05	7.13608
regulation of cell-cell adhesion	524	52	23.41	2.22	+	7.79e-08	1.76e-05	7.10846
positive regulation of macromolecule metabolic process	3461	217	154.61	1.4	+	8.62e-08	1.92e-05	7.06449
regulation of intracellular signal transduction	1754	126	78.35	1.61	+	9.27e-08	2.04e-05	7.03292
positive regulation of cellular metabolic process	3427	215	153.09	1.4	+	9.8e-08	2.13e-05	7.00877
regulation of catalytic activity	1599	117	71.43	1.64	+	1.04e-07	2.22e-05	6.98297
regulation of hydrolase activity	889	75	39.71	1.89	+	1.22e-07	2.57e-05	6.91364
positive regulation of cell communication	1891	133	84.47	1.57	+	1.33e-07	2.76e-05	6.87615
regulation of locomotion	1119	89	49.99	1.78	+	1.46e-07	3e-05	6.83565
positive regulation of immune system process	1077	86	48.11	1.79	+	1.97e-07	3.99e-05	6.70553
regulation of cell adhesion	839	71	37.48	1.89	+	2.28e-07	4.55e-05	6.64207
response to stress	3310	207	147.86	1.4	+	2.28e-07	4.5e-05	6.64207
import into cell	680	61	30.38	2.01	+	2.31e-07	4.5e-05	6.63639
B cell receptor signaling pathway	43	12	1.92	6.25	+	2.51e-07	4.83e-05	6.60033
positive regulation of signal transduction	1665	119	74.38	1.6	+	2.6e-07	4.94e-05	6.58503
immune response-regulating signaling pathway	302	35	13.49	2.59	+	2.64e-07	4.96e-05	6.5784
immune system process	2468	163	110.25	1.48	+	2.67e-07	4.96e-05	6.57349
G protein-coupled receptor signaling pathway	1904	44	85.05	0.52	-	2.87e-07	5.26e-05	6.54212
actin cytoskeleton organization	529	51	23.63	2.16	+	2.95e-07	5.35e-05	6.53018
regulation of cell motility	1075	85	48.02	1.77	+	2.99e-07	5.35e-05	6.52433
circulatory system development	979	79	43.73	1.81	+	3.22e-07	5.69e-05	6.49214
response to biotic stimulus	1455	107	65	1.65	+	3.44e-07	6.02e-05	6.46344
tube development	996	80	44.49	1.8	+	3.76e-07	6.5e-05	6.42481
positive regulation of molecular function	1287	97	57.49	1.69	+	4.37e-07	7.48e-05	6.35952
leukocyte mediated cytotoxicity	71	15	3.17	4.73	+	4.43e-07	7.49e-05	6.3536
regulation of cell migration	1016	81	45.39	1.78	+	4.82e-07	8.06e-05	6.31695
regulation of mononuclear cell proliferation	284	33	12.69	2.6	+	5.43e-07	9e-05	6.2652
alpha-beta T cell activation	146	22	6.52	3.37	+	5.64e-07	9.24e-05	6.24872
Unclassified	1236	23	55.21	0.42	-	5.65e-07	9.06e-05	6.24795
defense response	1472	107	65.76	1.63	+	5.7e-07	9.06e-05	6.24413
negative regulation of immune system process	576	53	25.73	2.06	+	6.35e-07	9.98e-05	6.19723
vesicle-mediated transport	1251	94	55.88	1.68	+	6.65e-07	0.000103	6.17718
hemopoiesis	794	67	35.47	1.89	+	6.69e-07	0.000103	6.17457
regulation of cell population proliferation	1786	124	79.78	1.55	+	8.2e-07	0.000125	6.08619
positive regulation of cell differentiation	996	79	44.49	1.78	+	8.6e-07	0.00013	6.0655
epithelium development	1205	91	53.83	1.69	+	8.69e-07	0.00013	6.06098
detection of stimulus involved in sensory perception	697	8	31.14	0.26	-	8.81e-07	0.00013	6.05502
regulation of response to external stimulus	1174	89	52.44	1.7	+	9.38e-07	0.000138	6.0278
tube morphogenesis	756	64	33.77	1.9	+	9.53e-07	0.000138	6.02091
regulation of leukocyte proliferation	306	34	13.67	2.49	+	1.04e-06	0.000149	5.98297
regulation of lymphocyte proliferation	279	32	12.46	2.57	+	1.07e-06	0.000153	5.97062
regulation of leukocyte cell-cell adhesion	404	41	18.05	2.27	+	1.09e-06	0.000154	5.96257
nervous system development	2096	140	93.63	1.5	+	1.17e-06	0.000164	5.93181
mononuclear cell differentiation	389	40	17.38	2.3	+	1.22e-06	0.000169	5.91364
cell surface receptor signaling pathway	1900	129	84.87	1.52	+	1.28e-06	0.000176	5.89279
regulation of muscle contraction	166	23	7.42	3.1	+	1.42e-06	0.000194	5.84771
regulation of defense response	850	69	37.97	1.82	+	1.64e-06	0.000219	5.78516
negative regulation of developmental process	1015	79	45.34	1.74	+	1.64e-06	0.000221	5.78516
CD4-positive, alpha-beta T cell activation	79	15	3.53	4.25	+	1.87e-06	0.000248	5.72816
regulation of GTPase activity	310	34	13.85	2.46	+	2.03e-06	0.000267	5.6925
regulation of gene expression	4736	273	211.56	1.29	+	2.18e-06	0.000284	5.66154
regulation of macromolecule biosynthetic process	4863	279	217.23	1.28	+	2.26e-06	0.000292	5.64589
immune response-activating signaling pathway	289	32	12.91	2.48	+	2.31e-06	0.000296	5.63639
regulation of metabolic process	6551	360	292.64	1.23	+	2.37e-06	0.000301	5.62525
response to other organism	1411	101	63.03	1.6	+	2.65e-06	0.000335	5.57675
response to external biotic stimulus	1413	101	63.12	1.6	+	2.7e-06	0.000339	5.56864
regulation of muscle system process	264	30	11.79	2.54	+	2.79e-06	0.000347	5.5544
regulation of cellular biosynthetic process	5021	286	224.29	1.28	+	2.93e-06	0.000361	5.53313
regulation of B cell proliferation	73	14	3.26	4.29	+	3.62e-06	0.000443	5.44129
biological process involved in interspecies interaction between organisms	1549	108	69.2	1.56	+	3.81e-06	0.000462	5.41908
regulation of neutrophil differentiation	4	4	0.18	22.39	+	3.96e-06	0.000476	5.4023
negative regulation of muscle contraction	30	9	1.34	6.72	+	4.18e-06	0.000499	5.37882
regulation of cytokine production	858	68	38.33	1.77	+	4.38e-06	0.000518	5.35853
endocytosis	498	46	22.25	2.07	+	4.4e-06	0.000518	5.35655
regulation of biosynthetic process	5065	287	226.26	1.27	+	4.56e-06	0.000532	5.34104
myeloid leukocyte mediated immunity	75	14	3.35	4.18	+	5.05e-06	0.000585	5.29671
neutrophil mediated immunity	24	8	1.07	7.46	+	5.98e-06	0.000687	5.2233
negative regulation of cell-cell adhesion	233	27	10.41	2.59	+	6.02e-06	0.000686	5.2204
cell morphogenesis	764	62	34.13	1.82	+	6.44e-06	0.000729	5.19111
regulation of B cell activation	144	20	6.43	3.11	+	6.55e-06	0.000736	5.18376
regulation of anatomical structure morphogenesis	932	72	41.63	1.73	+	6.75e-06	0.000754	5.1707
regulation of hemopoiesis	447	42	19.97	2.1	+	6.98e-06	0.000774	5.15614
regulation of G protein-coupled receptor signaling pathway	145	20	6.48	3.09	+	7.28e-06	0.000801	5.13787
blood vessel development	574	50	25.64	1.95	+	7.68e-06	0.000838	5.11464
positive regulation of gene expression	1289	92	57.58	1.6	+	7.73e-06	0.000838	5.11182
positive regulation of immune response	690	57	30.82	1.85	+	8.41e-06	0.000905	5.0752
negative regulation of nitrogen compound metabolic process	2288	146	102.21	1.43	+	8.43e-06	0.000901	5.07417
negative regulation of response to stimulus	1781	119	79.56	1.5	+	8.63e-06	0.000916	5.06399
epithelial cell development	211	25	9.43	2.65	+	8.92e-06	0.00094	5.04964
regulation of small GTPase mediated signal transduction	238	27	10.63	2.54	+	8.93e-06	0.000935	5.04915
B cell activation	225	26	10.05	2.59	+	9.35e-06	0.000973	5.02919
regulation of cellular metabolic process	5927	326	264.76	1.23	+	9.85e-06	0.00102	5.00656
negative regulation of macromolecule metabolic process	2733	169	122.09	1.38	+	9.93e-06	0.00102	5.00305
regulation of programmed cell death	1655	112	73.93	1.51	+	1e-05	0.00102	5
blood vessel morphogenesis	458	42	20.46	2.05	+	1.03e-05	0.00105	4.98716
regulation of biological quality	2997	182	133.88	1.36	+	1.13e-05	0.00114	4.94692
cellular aromatic compound metabolic process	2800	82	125.08	0.66	-	1.23e-05	0.00123	4.91009
negative regulation of cell adhesion	339	34	15.14	2.25	+	1.28e-05	0.00127	4.89279
vasculature development	604	51	26.98	1.89	+	1.36e-05	0.00135	4.86646
alpha-beta T cell differentiation	93	15	4.15	3.61	+	1.51e-05	0.00148	4.82102
regulation of localization	2251	143	100.55	1.42	+	1.53e-05	0.00149	4.81531
regulation of macromolecule metabolic process	6031	330	269.41	1.22	+	1.53e-05	0.00148	4.81531
regulation of transport	1846	121	82.46	1.47	+	1.62e-05	0.00156	4.79048
regulation of apoptotic process	1604	108	71.65	1.51	+	1.78e-05	0.00171	4.74958
neurogenesis	1460	100	65.22	1.53	+	1.83e-05	0.00174	4.73755
positive regulation of transcription by RNA polymerase II	1278	90	57.09	1.58	+	1.84e-05	0.00174	4.73518
positive regulation of DNA-templated transcription	1609	108	71.88	1.5	+	1.87e-05	0.00175	4.72816
neutrophil-mediated killing of gram-negative bacterium	5	4	0.22	17.91	+	1.91e-05	0.00178	4.71897
regulation of cell morphogenesis	274	29	12.24	2.37	+	1.95e-05	0.00181	4.70997
circulatory system process	486	43	21.71	1.98	+	1.96e-05	0.00181	4.70774
endothelial cell differentiation	84	14	3.75	3.73	+	1.97e-05	0.00181	4.70553
negative regulation of metabolic process	2967	179	132.54	1.35	+	2.01e-05	0.00183	4.6968
embryonic organ development	520	45	23.23	1.94	+	2.25e-05	0.00204	4.64782
sensory perception of mechanical stimulus	209	24	9.34	2.57	+	2.26e-05	0.00204	4.64589
positive regulation of programmed cell death	668	54	29.84	1.81	+	2.46e-05	0.00221	4.60906
positive regulation of RNA biosynthetic process	1612	108	72.01	1.5	+	2.47e-05	0.0022	4.6073
positive regulation of apoptotic process	645	53	28.81	1.84	+	2.5e-05	0.00221	4.60206
cardiac muscle contraction	75	13	3.35	3.88	+	2.52e-05	0.00221	4.5986
blood circulation	454	41	20.28	2.02	+	2.52e-05	0.0022	4.5986
negative regulation of lymphocyte activation	197	23	8.8	2.61	+	2.55e-05	0.00222	4.59346
cellular localization	2747	167	122.71	1.36	+	2.6e-05	0.00225	4.58503
regulation of T cell activation	409	38	18.27	2.08	+	2.7e-05	0.00232	4.56864
skeletal muscle contraction	29	8	1.3	6.18	+	2.86e-05	0.00245	4.54363
skeletal system development	510	44	22.78	1.93	+	3.04e-05	0.00258	4.51713
regulation of transmembrane transport	510	44	22.78	1.93	+	3.04e-05	0.00257	4.51713
anatomical structure formation involved in morphogenesis	1010	74	45.12	1.64	+	3.11e-05	0.00261	4.50724
cellular component organization	5478	301	244.71	1.23	+	3.22e-05	0.00269	4.49214
head development	757	59	33.82	1.74	+	3.27e-05	0.00272	4.48545
regulation of immune effector process	464	41	20.73	1.98	+	3.34e-05	0.00276	4.47625
negative regulation of cell differentiation	725	57	32.39	1.76	+	3.38e-05	0.00278	4.47108
cellular nitrogen compound metabolic process	3108	96	138.84	0.69	-	3.56e-05	0.00292	4.44855
regulation of RNA biosynthetic process	3196	189	142.77	1.32	+	3.61e-05	0.00294	4.44249
endothelium development	100	15	4.47	3.36	+	3.66e-05	0.00297	4.43652
neutrophil-mediated killing of bacterium	10	5	0.45	11.19	+	3.68e-05	0.00296	4.43415
neutrophil-mediated killing of symbiont cell	10	5	0.45	11.19	+	3.68e-05	0.00295	4.43415
neutrophil mediated cytotoxicity	10	5	0.45	11.19	+	3.68e-05	0.00293	4.43415
positive regulation of cell development	556	47	24.84	1.89	+	3.88e-05	0.00308	4.41117
negative regulation of transcription by RNA polymerase II	966	71	43.15	1.65	+	4.22e-05	0.00333	4.37469
regulation of DNA-templated transcription	3185	188	142.28	1.32	+	4.3e-05	0.00338	4.36653
negative regulation of RNA metabolic process	1361	93	60.8	1.53	+	4.36e-05	0.00341	4.36051
generation of neurons	1268	88	56.64	1.55	+	4.37e-05	0.0034	4.35952
regulation of leukocyte differentiation	360	34	16.08	2.11	+	4.51e-05	0.00349	4.34582
leukocyte migration	240	26	10.72	2.43	+	4.54e-05	0.0035	4.34294
positive regulation of cell adhesion	535	45	23.9	1.88	+	4.69e-05	0.00359	4.32883
organic cyclic compound metabolic process	3059	95	136.65	0.7	-	4.81e-05	0.00367	4.31785
regulation of nitrogen compound metabolic process	5404	296	241.4	1.23	+	4.88e-05	0.0037	4.31158
regulation of protein modification process	1347	92	60.17	1.53	+	5.36e-05	0.00405	4.27084
negative regulation of leukocyte activation	221	24	9.87	2.43	+	5.61e-05	0.00422	4.25104
epithelial cell differentiation	640	51	28.59	1.78	+	6.08e-05	0.00454	4.2161
positive regulation of intracellular signal transduction	1088	77	48.6	1.58	+	6.09e-05	0.00453	4.21538
response to stimulus	8811	454	393.6	1.15	+	6.33e-05	0.00469	4.1986
heart contraction	93	14	4.15	3.37	+	6.34e-05	0.00467	4.19791
regulation of cell projection organization	789	60	35.25	1.7	+	6.69e-05	0.0049	4.17457
regulation of response to stress	1433	96	64.01	1.5	+	6.69e-05	0.00488	4.17457
regulation of primary metabolic process	5594	304	249.89	1.22	+	6.96e-05	0.00506	4.15739
liposaccharide metabolic process	94	14	4.2	3.33	+	7.15e-05	0.00517	4.14569
negative regulation of RNA biosynthetic process	1253	86	55.97	1.54	+	7.33e-05	0.00527	4.1349
positive regulation of nitrogen compound metabolic process	2999	177	133.97	1.32	+	7.64e-05	0.00548	4.11691
regulation of protein phosphorylation	1038	74	46.37	1.6	+	7.72e-05	0.0055	4.11238
regulation of innate immune response	482	41	21.53	1.9	+	7.91e-05	0.00561	4.10182
regulation of transcription by RNA polymerase II	2470	150	110.34	1.36	+	8.2e-05	0.00579	4.08619
leukocyte differentiation	484	41	21.62	1.9	+	8.43e-05	0.00593	4.07417
antigen receptor-mediated signaling pathway	145	18	6.48	2.78	+	8.49e-05	0.00594	4.07109
positive regulation of RNA metabolic process	1757	113	78.49	1.44	+	8.52e-05	0.00593	4.06956
endothelial cell development	52	10	2.32	4.3	+	8.65e-05	0.006	4.06298
regulation of response to biotic stimulus	579	47	25.86	1.82	+	8.79e-05	0.00607	4.05601
calcitonin gene-related peptide receptor signaling pathway	3	3	0.13	22.39	+	8.89e-05	0.00611	4.0511
nucleobase-containing compound metabolic process	2577	78	115.12	0.68	-	9.04e-05	0.00619	4.04383
heterocycle metabolic process	2743	84	122.53	0.69	-	9.11e-05	0.00621	4.04048
negative regulation of DNA-templated transcription	1244	85	55.57	1.53	+	9.36e-05	0.00635	4.02872
skeletal system morphogenesis	256	26	11.44	2.27	+	9.47e-05	0.00639	4.02365
negative regulation of cell activation	240	25	10.72	2.33	+	9.48e-05	0.00637	4.02319
regulation of phosphate metabolic process	1296	88	57.89	1.52	+	9.49e-05	0.00636	4.02273
regulation of phosphorus metabolic process	1297	88	57.94	1.52	+	9.56e-05	0.00637	4.01954
sensory perception of sound	173	20	7.73	2.59	+	9.65e-05	0.0064	4.01547
negative regulation of mononuclear cell proliferation	121	16	5.41	2.96	+	9.75e-05	0.00645	4.011
positive regulation of cytokine production	552	45	24.66	1.82	+	9.84e-05	0.00648	4.007
negative regulation of myeloid cell differentiation	97	14	4.33	3.23	+	0.000101	0.00664	3.99568
regulation of protein metabolic process	2326	142	103.9	1.37	+	0.000103	0.00671	3.98716
positive regulation of cell activation	421	37	18.81	1.97	+	0.000105	0.00679	3.97881
regulation of phosphorylation	1123	78	50.17	1.55	+	0.000106	0.00687	3.97469
venous blood vessel morphogenesis	12	5	0.54	9.33	+	0.000107	0.00691	3.97062
negative regulation of T cell activation	162	19	7.24	2.63	+	0.000118	0.00757	3.92812
negative regulation of leukocyte cell-cell adhesion	176	20	7.86	2.54	+	0.000122	0.00779	3.91364
regulation of RNA metabolic process	3505	201	156.57	1.28	+	0.000122	0.0078	3.91364
regulation of plasma membrane bounded cell projection organization	774	58	34.58	1.68	+	0.000123	0.0078	3.91009
positive regulation of cell-cell adhesion	350	32	15.63	2.05	+	0.000124	0.0078	3.90658
venous blood vessel development	19	6	0.85	7.07	+	0.000129	0.00808	3.88941
negative regulation of smooth muscle contraction	19	6	0.85	7.07	+	0.000129	0.00805	3.88941
cytoskeleton organization	1201	82	53.65	1.53	+	0.00013	0.00808	3.88606
embryonic morphogenesis	640	50	28.59	1.75	+	0.000131	0.00816	3.88273
RNA processing	816	16	36.45	0.44	-	0.000132	0.00814	3.87943
cell communication	5475	296	244.57	1.21	+	0.000136	0.00836	3.86646
homeostatic process	1534	100	68.53	1.46	+	0.000146	0.00896	3.83565
behavior	759	57	33.91	1.68	+	0.00015	0.0092	3.82391
regulation of antigen receptor-mediated signaling pathway	66	11	2.95	3.73	+	0.000151	0.00917	3.82102
nucleic acid metabolic process	2045	59	91.35	0.65	-	0.000159	0.00963	3.7986
secretion by cell	444	38	19.83	1.92	+	0.00016	0.00968	3.79588
negative regulation of cell population proliferation	765	57	34.17	1.67	+	0.000163	0.0098	3.78781
activation of immune response	387	34	17.29	1.97	+	0.000166	0.00998	3.77989
brain development	696	53	31.09	1.7	+	0.000167	0.00998	3.77728
B cell differentiation	153	18	6.83	2.63	+	0.00017	0.0101	3.76955
positive regulation of catalytic activity	926	66	41.37	1.6	+	0.000172	0.0102	3.76447
negative regulation of cellular metabolic process	2587	154	115.56	1.33	+	0.000172	0.0102	3.76447
negative regulation of leukocyte proliferation	127	16	5.67	2.82	+	0.000174	0.0102	3.75945
negative regulation of signal transduction	1355	90	60.53	1.49	+	0.000175	0.0103	3.75696
regulation of T cell proliferation	220	23	9.83	2.34	+	0.000182	0.0106	3.73993
angiogenesis	342	31	15.28	2.03	+	0.000182	0.0106	3.73993
export from cell	510	42	22.78	1.84	+	0.000186	0.0108	3.73049
establishment of protein localization	1269	85	56.69	1.5	+	0.000193	0.0111	3.71444
animal organ morphogenesis	1074	74	47.98	1.54	+	0.000196	0.0113	3.70774
regulation of neuron projection development	578	46	25.82	1.78	+	0.000202	0.0116	3.69465
establishment of localization in cell	1667	106	74.47	1.42	+	0.000206	0.0118	3.68613
negative regulation of immune response	239	24	10.68	2.25	+	0.000207	0.0118	3.68403
regulation of lymphocyte differentiation	223	23	9.96	2.31	+	0.000209	0.0118	3.67985
neuron differentiation	1183	80	52.85	1.51	+	0.00021	0.0118	3.67778
cellular component organization or biogenesis	5691	305	254.22	1.2	+	0.00022	0.0124	3.65758
response to bacterium	794	58	35.47	1.64	+	0.000223	0.0125	3.6517
embryonic organ morphogenesis	330	30	14.74	2.04	+	0.000228	0.0127	3.64207
chordate embryonic development	842	61	37.61	1.62	+	0.000228	0.0127	3.64207
regulation of phosphatidylinositol 3-kinase/protein kinase B signal transduction	266	26	11.88	2.19	+	0.000229	0.0127	3.64016
regulation of granulocyte differentiation	21	6	0.94	6.4	+	0.000238	0.0131	3.62342
regulation of epithelial cell differentiation	171	19	7.64	2.49	+	0.00024	0.0132	3.61979
positive regulation of lymphocyte activation	360	32	16.08	1.99	+	0.000243	0.0133	3.61439
glycolipid metabolic process	93	13	4.15	3.13	+	0.000246	0.0134	3.60906
adaptive immune response	558	44	24.93	1.77	+	0.000253	0.0138	3.59688
regulation of DNA-binding transcription factor activity	390	34	17.42	1.95	+	0.000262	0.0142	3.5817
programmed cell death	1079	74	48.2	1.54	+	0.000264	0.0143	3.5784
cell death	1080	74	48.24	1.53	+	0.000266	0.0143	3.57512
negative regulation of lymphocyte proliferation	119	15	5.32	2.82	+	0.000272	0.0146	3.56543
negative regulation of protein metabolic process	958	67	42.79	1.57	+	0.000294	0.0157	3.53165
transmembrane transport	1098	75	49.05	1.53	+	0.000297	0.0158	3.52724
immune response-regulating cell surface receptor signaling pathway	230	23	10.27	2.24	+	0.000298	0.0158	3.52578
positive regulation of leukocyte activation	397	34	17.73	1.92	+	0.000307	0.0162	3.51286
response to organic substance	2499	148	111.63	1.33	+	0.000309	0.0163	3.51004
positive regulation of leukocyte cell-cell adhesion	299	28	13.36	2.1	+	0.000313	0.0165	3.50446
heart process	108	14	4.82	2.9	+	0.000322	0.0169	3.49214
embryonic skeletal system morphogenesis	108	14	4.82	2.9	+	0.000322	0.0168	3.49214
negative regulation of protein phosphorylation	321	29	14.34	2.02	+	0.000323	0.0168	3.4908
positive regulation of cell projection organization	458	38	20.46	1.86	+	0.000325	0.0169	3.48812
negative regulation of cell communication	1480	95	66.11	1.44	+	0.000327	0.0169	3.48545
heterophilic cell-cell adhesion via plasma membrane cell adhesion molecules	50	9	2.23	4.03	+	0.000328	0.0169	3.48413
organic substance transport	1857	115	82.95	1.39	+	0.000328	0.0168	3.48413
regulation of interferon-beta production	72	11	3.22	3.42	+	0.000332	0.017	3.47886
regulation of non-canonical NF-kappaB signal transduction	96	13	4.29	3.03	+	0.000338	0.0172	3.47108
CD4-positive, alpha-beta T cell differentiation	61	10	2.72	3.67	+	0.000343	0.0174	3.46471
regulation of protein homodimerization activity	4	3	0.18	16.79	+	0.000344	0.0174	3.46344
carboxylic acid catabolic process	217	22	9.69	2.27	+	0.000349	0.0176	3.45717
organic acid catabolic process	217	22	9.69	2.27	+	0.000349	0.0176	3.45717
multicellular organismal-level homeostasis	697	52	31.14	1.67	+	0.000353	0.0177	3.45223
defense response to other organism	1075	73	48.02	1.52	+	0.000353	0.0177	3.45223
natural killer cell mediated immunity	31	7	1.38	5.05	+	0.000356	0.0177	3.44855
ceramide transport	15	5	0.67	7.46	+	0.000363	0.0181	3.44009
embryo development ending in birth or egg hatching	859	61	38.37	1.59	+	0.000369	0.0183	3.43297
multicellular organism growth	136	16	6.08	2.63	+	0.000382	0.0189	3.41794
response to oxygen-containing compound	1469	94	65.62	1.43	+	0.000399	0.0196	3.39903
cellular response to chemical stimulus	2372	141	105.96	1.33	+	0.000409	0.02	3.38828
negative regulation of macromolecule biosynthetic process	2065	125	92.25	1.36	+	0.000413	0.0202	3.38405
positive regulation of cell population proliferation	1058	72	47.26	1.52	+	0.000417	0.0203	3.37986
positive regulation of immune effector process	310	28	13.85	2.02	+	0.000425	0.0206	3.37161
muscle organ development	310	28	13.85	2.02	+	0.000425	0.0206	3.37161
negative regulation of protein modification process	448	37	20.01	1.85	+	0.00044	0.0212	3.35655
glycosphingolipid metabolic process	52	9	2.32	3.87	+	0.000445	0.0214	3.35164
apoptotic process	1024	70	45.74	1.53	+	0.000454	0.0218	3.34294
detection of stimulus	805	17	35.96	0.47	-	0.000465	0.0222	3.33255
neuromuscular process	189	20	8.44	2.37	+	0.000491	0.0234	3.30892
cell adhesion	899	63	40.16	1.57	+	0.000491	0.0234	3.30892
negative regulation of signaling	1477	94	65.98	1.42	+	0.000522	0.0247	3.28233
signal transduction	5007	269	223.67	1.2	+	0.000526	0.0249	3.27901
regulation of cell shape	140	16	6.25	2.56	+	0.000529	0.0249	3.27654
antigen processing and presentation	127	15	5.67	2.64	+	0.000551	0.0259	3.25885
exocytosis	254	24	11.35	2.12	+	0.000579	0.0271	3.23732
signaling	5307	283	237.07	1.19	+	0.000589	0.0275	3.22988
walking behavior	54	9	2.41	3.73	+	0.000593	0.0276	3.22695
neuron projection morphogenesis	529	41	23.63	1.74	+	0.000597	0.0277	3.22403
negative regulation of cellular biosynthetic process	2124	127	94.88	1.34	+	0.000602	0.0278	3.2204
regulation of heart contraction	195	20	8.71	2.3	+	0.00061	0.0281	3.21467
regulation of system process	642	48	28.68	1.67	+	0.000615	0.0283	3.21112
response to molecule of bacterial origin	330	29	14.74	1.97	+	0.000625	0.0286	3.20412
negative regulation of biosynthetic process	2147	128	95.91	1.33	+	0.00064	0.0292	3.19382
regulation of striated muscle contraction	90	12	4.02	2.98	+	0.000652	0.0297	3.18575
positive regulation of DNA-binding transcription factor activity	238	23	10.63	2.16	+	0.000662	0.0301	3.17914
response to tumor cell	25	6	1.12	5.37	+	0.000667	0.0301	3.17587
membrane depolarization during action potential	25	6	1.12	5.37	+	0.000667	0.03	3.17587
cell projection morphogenesis	543	42	24.26	1.73	+	0.000667	0.0302	3.17587
regulation of toll-like receptor 9 signaling pathway	10	4	0.45	8.95	+	0.000669	0.0301	3.17457
cellular response to epinephrine stimulus	10	4	0.45	8.95	+	0.000669	0.03	3.17457
response to epinephrine	10	4	0.45	8.95	+	0.000669	0.0299	3.17457
negative regulation of granulocyte differentiation	10	4	0.45	8.95	+	0.000669	0.0298	3.17457
DNA replication	177	0	7.91	< 0.01	-	0.00067	0.0297	3.17393
wound healing	258	24	11.53	2.08	+	0.000679	0.0301	3.16813
immature B cell differentiation	17	5	0.76	6.58	+	0.000695	0.0307	3.15802
cellular anatomical entity morphogenesis	654	48	29.21	1.64	+	0.000723	0.0318	3.14086
regulation of monoatomic ion transmembrane transport	365	31	16.3	1.9	+	0.000733	0.0321	3.1349
positive regulation of non-canonical NF-kappaB signal transduction	67	10	2.99	3.34	+	0.000741	0.0324	3.13018
small GTPase-mediated signal transduction	242	23	10.81	2.13	+	0.000745	0.0325	3.12784
immune response	1701	105	75.99	1.38	+	0.000747	0.0325	3.12668
regulation of nervous system development	588	44	26.27	1.68	+	0.000791	0.0343	3.10182
positive regulation of hydrolase activity	486	38	21.71	1.75	+	0.000794	0.0344	3.10018
macromolecule localization	2408	141	107.57	1.31	+	0.000799	0.0345	3.09745
membrane lipid metabolic process	184	19	8.22	2.31	+	0.00082	0.0353	3.08619
negative regulation of adenylate cyclase-activating adrenergic receptor signaling pathway	5	3	0.22	13.43	+	0.00083	0.0356	3.08092
glossopharyngeal nerve development	5	3	0.22	13.43	+	0.00083	0.0355	3.08092
histidine catabolic process	5	3	0.22	13.43	+	0.00083	0.0354	3.08092
regulation of interleukin-6-mediated signaling pathway	5	3	0.22	13.43	+	0.00083	0.0353	3.08092
susceptibility to natural killer cell mediated cytotoxicity	5	3	0.22	13.43	+	0.00083	0.0352	3.08092
embryonic skeletal system development	146	16	6.52	2.45	+	0.000839	0.0355	3.07624
negative regulation of nucleobase-containing compound metabolic process	1485	93	66.34	1.4	+	0.000884	0.0373	3.05355
action potential	106	13	4.74	2.75	+	0.000885	0.0373	3.05306
musculoskeletal movement	46	8	2.05	3.89	+	0.000887	0.0372	3.05208
calcium ion transport	247	23	11.03	2.08	+	0.000893	0.0374	3.04915
plasma membrane bounded cell projection morphogenesis	535	41	23.9	1.72	+	0.000903	0.0377	3.04431
negative regulation of B cell activation	36	7	1.61	4.35	+	0.000931	0.0387	3.03105
regulation of smooth muscle contraction	69	10	3.08	3.24	+	0.000937	0.0389	3.02826
amino acid catabolic process	94	12	4.2	2.86	+	0.000966	0.04	3.01502
cell killing	148	16	6.61	2.42	+	0.000972	0.0401	3.01233
regulation of natural killer cell mediated cytotoxicity directed against tumor cell target	11	4	0.49	8.14	+	0.00101	0.0418	2.99568
regulation of monoatomic cation transmembrane transport	327	28	14.61	1.92	+	0.00102	0.0419	2.9914
embryo development	1241	80	55.44	1.44	+	0.00108	0.0444	2.96658
innate immune response	748	53	33.41	1.59	+	0.00109	0.0445	2.96257
cell population proliferation	878	60	39.22	1.53	+	0.00109	0.0443	2.96257
regulation of B cell differentiation	37	7	1.65	4.24	+	0.0011	0.0447	2.95861
positive regulation of nucleobase-containing compound metabolic process	1973	118	88.14	1.34	+	0.0011	0.0446	2.95861
negative regulation of leukocyte differentiation	122	14	5.45	2.57	+	0.00111	0.0448	2.95468
cellular response to stimulus	6747	348	301.39	1.15	+	0.00112	0.0452	2.95078
nervous system process	2224	70	99.35	0.7	-	0.00113	0.0456	2.94692
anterior/posterior pattern specification	235	22	10.5	2.1	+	0.00114	0.0458	2.9431
defense response to symbiont	934	63	41.72	1.51	+	0.00114	0.0457	2.9431
negative regulation of adaptive immune response	59	9	2.64	3.41	+	0.00115	0.0459	2.9393
cytokine production	208	20	9.29	2.15	+	0.00115	0.0459	2.9393
modulation of chemical synaptic transmission	595	44	26.58	1.66	+	0.00117	0.0463	2.93181
cell morphogenesis involved in neuron differentiation	490	38	21.89	1.74	+	0.00118	0.0467	2.92812
regulation of trans-synaptic signaling	596	44	26.62	1.65	+	0.00118	0.0467	2.92812
regulation of adenylate cyclase-activating G protein-coupled receptor signaling pathway	19	5	0.85	5.89	+	0.00121	0.0477	2.91721
positive regulation of cell migration	600	44	26.8	1.64	+	0.00126	0.0494	2.89963
heart development	600	44	26.8	1.64	+	0.00126	0.0493	2.89963
natural killer cell mediated cytotoxicity	28	6	1.25	4.8	+	0.00127	0.0495	2.8962
morphogenesis of an epithelium	530	40	23.68	1.69	+	0.00128	0.0498	2.89279

## Sheet: Fig.2D
	Mus musculus (REF)	upload_1 ( Hierarchy NEW! Tips)
GO biological process complete	#	#2	expected	Fold Enrichment	+/-	raw P value	FDR	Column1		GO term	raw P value	FDR	-LOG10(pvalue)
positive regulation of cellular process	5901	80	42.41	1.89	+	1.9e-10	2.92e-06	9.72125		Lymphocyte activation	0.000302	0.0484	3.51999
embryonic skeletal system morphogenesis	108	11	0.78	14.17	+	3.53e-10	2.72e-06	9.45223		Pattern specification process	0.000169	0.0317	3.77211
positive regulation of biological process	6391	83	45.93	1.81	+	5.88e-10	3.02e-06	9.23062		Reg. of DNA-templated transcription	0.000148	0.0301	3.82974
skeletal system development	510	19	3.67	5.18	+	5.08e-09	1.96e-05	8.29414		Stem cell differentiation	0.00011	0.0235	3.95861
embryonic skeletal system development	146	11	1.05	10.48	+	8.85e-09	2.73e-05	8.05306		Reg. of hemopoiesis	9.78e-05	0.0218	4.00966
animal organ development	2942	48	21.15	2.27	+	2.34e-08	6.01e-05	7.63078		Embryonic morphogenesis	6.14e-05	0.0169	4.21183
skeletal system morphogenesis	256	13	1.84	7.07	+	4.42e-08	9.73e-05	7.35458		Pos. reg. of transcription by RNA pol II	4.39e-05	0.013	4.35754
regulation of metabolic process	6551	79	47.08	1.68	+	1.04e-07	0.000199	6.98297		Reg. of cell population proliferation	2.83e-05	0.0104	4.54821
regulation of primary metabolic process	5594	71	40.21	1.77	+	1.06e-07	0.000181	6.97469		Reg. of programmed cell death	2.22e-05	0.00898	4.65365
positive regulation of metabolic process	3808	55	27.37	2.01	+	1.16e-07	0.000179	6.93554		Ant./post. pattern specification	1.12e-06	0.000819	5.95078
positive regulation of nitrogen compound metabolic process	2999	47	21.55	2.18	+	1.31e-07	0.000183	6.88273		Animal organ development	2.34e-08	6.01e-05	7.63078
regulation of nitrogen compound metabolic process	5404	69	38.84	1.78	+	1.36e-07	0.000174	6.86646		Embryonic skeletal system morphogenesis	3.53e-10	2.72e-06	9.45223
negative regulation of biological process	5522	70	39.69	1.76	+	1.55e-07	0.000184	6.80967
positive regulation of macromolecule metabolic process	3461	51	24.88	2.05	+	2.3e-07	0.000253	6.63827
system development	3519	51	25.29	2.02	+	3.3e-07	0.000339	6.48149
positive regulation of cellular metabolic process	3427	50	24.63	2.03	+	4.03e-07	0.000387	6.39469
developmental process	5880	72	42.26	1.7	+	4.58e-07	0.000415	6.33913
regulation of macromolecule metabolic process	6031	73	43.35	1.68	+	5.72e-07	0.000489	6.2426
regulation of multicellular organismal process	3270	48	23.5	2.04	+	7.53e-07	0.00061	6.12321
animal organ morphogenesis	1074	24	7.72	3.11	+	7.53e-07	0.00058	6.12321
anterior/posterior pattern specification	235	11	1.69	6.51	+	1.12e-06	0.000819	5.95078
embryonic organ development	520	16	3.74	4.28	+	1.14e-06	0.000801	5.9431
regulation of biological process	12183	117	87.56	1.34	+	1.65e-06	0.0011	5.78252
regulation of lamellipodium organization	51	6	0.37	16.37	+	1.73e-06	0.00111	5.76195
anatomical structure development	5507	67	39.58	1.69	+	1.87e-06	0.00115	5.72816
negative regulation of cellular process	5040	63	36.22	1.74	+	2.26e-06	0.00134	5.64589
biological regulation	12576	119	90.39	1.32	+	2.33e-06	0.00133	5.63264
multicellular organismal process	7704	84	55.37	1.52	+	3.3e-06	0.00181	5.48149
regulation of cellular metabolic process	5927	69	42.6	1.62	+	5.58e-06	0.00296	5.25337
multicellular organism development	4310	55	30.98	1.78	+	7.06e-06	0.00362	5.1512
tissue development	1849	31	13.29	2.33	+	7.98e-06	0.00396	5.098
regulation of intracellular signal transduction	1754	30	12.61	2.38	+	8.82e-06	0.00424	5.05453
negative regulation of metabolic process	2967	42	21.32	1.97	+	1.08e-05	0.00503	4.96658
anatomical structure morphogenesis	2333	36	16.77	2.15	+	1.09e-05	0.00496	4.96257
positive regulation of nucleobase-containing compound metabolic process	1973	32	14.18	2.26	+	1.53e-05	0.00671	4.81531
positive regulation of macromolecule biosynthetic process	2579	38	18.54	2.05	+	1.56e-05	0.00667	4.80688
regulation of cell development	968	20	6.96	2.87	+	2.15e-05	0.00896	4.66756
regulation of programmed cell death	1655	28	11.9	2.35	+	2.22e-05	0.00898	4.65365
regulation of developmental process	2646	38	19.02	2	+	2.26e-05	0.00894	4.64589
regulation of biosynthetic process	5065	60	36.4	1.65	+	2.44e-05	0.0094	4.61261
embryonic organ morphogenesis	330	11	2.37	4.64	+	2.8e-05	0.0105	4.55284
regulation of cell population proliferation	1786	29	12.84	2.26	+	2.83e-05	0.0104	4.54821
regulation of nucleobase-containing compound metabolic process	3806	49	27.36	1.79	+	2.92e-05	0.0105	4.53462
rhombomere development	9	3	0.06	46.38	+	2.96e-05	0.0104	4.52871
regulation of lamellipodium morphogenesis	9	3	0.06	46.38	+	2.96e-05	0.0101	4.52871
response to stress	3310	44	23.79	1.85	+	2.97e-05	0.00993	4.52724
regulation of cell differentiation	1700	28	12.22	2.29	+	3.22e-05	0.0106	4.49214
regulation of apoptotic process	1604	27	11.53	2.34	+	3.46e-05	0.0111	4.46092
regulation of cell adhesion	839	18	6.03	2.98	+	3.52e-05	0.011	4.45346
positive regulation of cellular biosynthetic process	2679	38	19.25	1.97	+	3.91e-05	0.012	4.40782
positive regulation of biosynthetic process	2707	38	19.46	1.95	+	4.37e-05	0.0132	4.35952
positive regulation of transcription by RNA polymerase II	1278	23	9.19	2.5	+	4.39e-05	0.013	4.35754
cellular localization	2747	38	19.74	1.92	+	5.38e-05	0.0156	4.26922
regulation of gene expression	4736	56	34.04	1.65	+	5.75e-05	0.0164	4.24033
regulation of cellular process	11558	108	83.07	1.3	+	5.85e-05	0.0164	4.23284
embryonic morphogenesis	640	15	4.6	3.26	+	6.14e-05	0.0169	4.21183
regulation of macromolecule biosynthetic process	4863	57	34.95	1.63	+	6.66e-05	0.018	4.17653
positive regulation of apoptotic process	645	15	4.64	3.24	+	6.7e-05	0.0178	4.17393
regulation of signal transduction	3065	41	22.03	1.86	+	6.71e-05	0.0175	4.17328
regulation of transcription by RNA polymerase II	2470	35	17.75	1.97	+	7.03e-05	0.018	4.15304
cell activation	812	17	5.84	2.91	+	7.92e-05	0.02	4.10127
positive regulation of RNA metabolic process	1757	28	12.63	2.22	+	7.99e-05	0.0198	4.09745
cell differentiation	3847	48	27.65	1.74	+	8.09e-05	0.0198	4.09205
cellular developmental process	3848	48	27.66	1.74	+	8.1e-05	0.0195	4.09151
cell motility	1152	21	8.28	2.54	+	8.13e-05	0.0193	4.08991
regulation of cellular biosynthetic process	5021	58	36.09	1.61	+	8.19e-05	0.0191	4.08672
positive regulation of DNA-templated transcription	1609	26	11.56	2.25	+	8.67e-05	0.0199	4.06198
positive regulation of RNA biosynthetic process	1612	26	11.59	2.24	+	8.91e-05	0.0202	4.05012
regulation of hemopoiesis	447	12	3.21	3.74	+	9.78e-05	0.0218	4.00966
positive regulation of programmed cell death	668	15	4.8	3.12	+	9.89e-05	0.0218	4.0048
positive regulation of intracellular signal transduction	1088	20	7.82	2.56	+	0.000109	0.0236	3.96257
stem cell differentiation	202	8	1.45	5.51	+	0.00011	0.0235	3.95861
regulation of cell-cell adhesion	524	13	3.77	3.45	+	0.00011	0.0233	3.95861
cell development	2521	35	18.12	1.93	+	0.000128	0.0266	3.89279
negative regulation of macromolecule metabolic process	2733	37	19.64	1.88	+	0.000135	0.0277	3.86967
regulation of DNA-templated transcription	3185	41	22.89	1.79	+	0.000148	0.0301	3.82974
epithelium development	1205	21	8.66	2.42	+	0.000152	0.0304	3.81816
rhombomere 4 development	3	2	0.02	92.76	+	0.000153	0.0303	3.81531
regulation of RNA biosynthetic process	3196	41	22.97	1.78	+	0.000155	0.0301	3.80967
cellular process	15465	132	111.15	1.19	+	0.000156	0.0299	3.80688
cell migration	944	18	6.78	2.65	+	0.000157	0.0298	3.8041
pattern specification process	474	12	3.41	3.52	+	0.000169	0.0317	3.77211
regulation of leukocyte cell-cell adhesion	404	11	2.9	3.79	+	0.00017	0.0315	3.76955
regulation of RNA metabolic process	3505	44	25.19	1.75	+	0.000171	0.0313	3.767
regulation of regulatory T cell differentiation	39	4	0.28	14.27	+	0.000174	0.0315	3.75945
sensory perception of chemical stimulus	1262	0	9.07	< 0.01	-	0.000189	0.0338	3.72354
positive regulation of signal transduction	1665	26	11.97	2.17	+	0.000194	0.0343	3.7122
ameboidal-type cell migration	221	8	1.59	5.04	+	0.000203	0.0356	3.6925
positive regulation of cell-cell adhesion	350	10	2.52	3.98	+	0.000229	0.0397	3.64016
positive regulation of response to stimulus	2371	33	17.04	1.94	+	0.00024	0.0411	3.61979
cellular response to organic substance	1705	26	12.25	2.12	+	0.000245	0.0414	3.61083
negative regulation of cellular metabolic process	2587	35	18.59	1.88	+	0.000257	0.043	3.59007
regulation of leukocyte differentiation	360	10	2.59	3.86	+	0.000287	0.0475	3.54212
regionalization	430	11	3.09	3.56	+	0.00029	0.0475	3.5376
localization	4409	51	31.69	1.61	+	0.00029	0.047	3.5376
lymphocyte activation	581	13	4.18	3.11	+	0.000302	0.0484	3.51999

## Sheet: Fig.3B
	Mus musculus (REF)	upload_1 ( Hierarchy NEW! Tips)
GO biological process complete	#	#2	expected	Fold Enrichment	+/-	raw P value	FDR
sensory perception of smell	1162	2	32.93	0.06	-	2.02e-12	1.55e-08			GO term	p-value	FDR	-log10(p-value)
regulation of developmental process	2646	137	74.99	1.83	+	1.32e-12	2.04e-08			Definitive hemopoiesis	0.000317	0.0414	3.49894
regulation of cell differentiation	1700	96	48.18	1.99	+	7.6e-11	3.9e-07			Reg. of growth	6.92e-05	0.0138	4.15989
sensory perception of chemical stimulus	1262	5	35.77	0.14	-	1.18e-10	4.54e-07			Reg. of programmed cell death	5.5e-05	0.0121	4.25964
regulation of multicellular organismal process	3270	152	92.67	1.64	+	2.34e-10	7.2e-07			Reg. of immune system process	2.01e-05	0.00535	4.6968
regulation of cell development	968	64	27.43	2.33	+	2.95e-10	7.58e-07			Reg. of anatomical structure morphogenesis	2.36e-08	2.79e-05	7.62709
regulation of multicellular organismal development	1592	89	45.12	1.97	+	8.13e-10	1.56e-06			Reg. of multicellular organismal development	8.13e-10	1.56e-06	9.08991
negative regulation of developmental process	1015	65	28.77	2.26	+	8e-10	1.76e-06			Reg. of cell differentiation	7.6e-11	3.9e-07	10.1192
cellular developmental process	3848	167	109.05	1.53	+	4.41e-09	7.54e-06
cell differentiation	3847	166	109.02	1.52	+	8.32e-09	1.28e-05
regulation of nervous system development	588	43	16.66	2.58	+	1.6e-08	2.24e-05
regulation of neurogenesis	487	38	13.8	2.75	+	2.05e-08	2.63e-05
regulation of anatomical structure morphogenesis	932	58	26.41	2.2	+	2.36e-08	2.79e-05
regulation of signaling	3542	152	100.38	1.51	+	6.83e-08	7.51e-05
regulation of cell communication	3543	151	100.41	1.5	+	1.27e-07	0.00013
negative regulation of cell differentiation	725	47	20.55	2.29	+	1.48e-07	0.000142
regulation of signal transduction	3065	134	86.86	1.54	+	2.02e-07	0.000183
regulation of response to stimulus	4094	167	116.02	1.44	+	3.63e-07	0.00028
response to laminar fluid shear stress	7	5	0.2	25.2	+	3.6e-07	0.000292
nervous system development	2096	99	59.4	1.67	+	3.56e-07	0.000304
regulation of locomotion	1119	62	31.71	1.96	+	4.31e-07	0.000316
regulation of cell migration	1016	58	28.79	2.01	+	4.95e-07	0.000346
cell projection organization	1280	68	36.28	1.87	+	5.6e-07	0.000375
regulation of neuron projection development	578	39	16.38	2.38	+	6.44e-07	0.000413
sensory perception	1669	18	47.3	0.38	-	7.08e-07	0.000436
regulation of dendrite morphogenesis	99	14	2.81	4.99	+	7.71e-07	0.000457
developmental process	5880	222	166.64	1.33	+	8.22e-07	0.000469
anatomical structure development	5507	210	156.07	1.35	+	9.81e-07	0.00054
regulation of cell motility	1075	59	30.47	1.94	+	1.15e-06	0.000613
negative regulation of multicellular organismal process	1275	67	36.13	1.85	+	1.25e-06	0.000643
cellular process	15465	491	438.28	1.12	+	1.45e-06	0.000722
negative regulation of cell development	320	26	9.07	2.87	+	1.69e-06	0.000812
cell development	2521	111	71.45	1.55	+	2.06e-06	0.000962
plasma membrane bounded cell projection organization	1225	64	34.72	1.84	+	2.14e-06	0.00097
positive regulation of biological process	6391	235	181.12	1.3	+	2.46e-06	0.00108
negative regulation of biological process	5522	208	156.49	1.33	+	2.64e-06	0.0011
negative regulation of cellular process	5040	193	142.83	1.35	+	2.57e-06	0.0011
system development	3519	144	99.73	1.44	+	2.92e-06	0.00118
positive regulation of developmental process	1515	74	42.94	1.72	+	4.07e-06	0.00161
detection of chemical stimulus involved in sensory perception of smell	548	1	15.53	0.06	-	5.03e-06	0.00194
positive regulation of cell differentiation	996	54	28.23	1.91	+	5.23e-06	0.00197
multicellular organism development	4310	168	122.15	1.38	+	6.19e-06	0.00222
positive regulation of multicellular organismal process	1890	87	53.56	1.62	+	6.05e-06	0.00222
positive regulation of cellular process	5901	217	167.23	1.3	+	8.28e-06	0.00283
regulation of intracellular signal transduction	1754	82	49.71	1.65	+	8.09e-06	0.00283
anatomical structure morphogenesis	2333	102	66.12	1.54	+	8.69e-06	0.00285
detection of chemical stimulus involved in sensory perception	605	2	17.15	0.12	-	8.56e-06	0.00287
cellular response to laminar fluid shear stress	6	4	0.17	23.52	+	9.16e-06	0.00288
regulation of cell projection organization	789	45	22.36	2.01	+	9.1e-06	0.00292
regulation of plasma membrane bounded cell projection organization	774	44	21.94	2.01	+	1.26e-05	0.00388
regulation of cellular component organization	2595	110	73.54	1.5	+	1.29e-05	0.00389
transport	3520	141	99.76	1.41	+	1.42e-05	0.0042
positive regulation of dendritic spine morphogenesis	30	7	0.85	8.23	+	1.64e-05	0.00476
negative regulation of growth	259	21	7.34	2.86	+	1.71e-05	0.00488
regulation of biological quality	2997	123	84.94	1.45	+	1.84e-05	0.00506
neurogenesis	1460	70	41.38	1.69	+	1.83e-05	0.00513
regulation of immune system process	1661	77	47.07	1.64	+	2.01e-05	0.00535
establishment of localization	3791	149	107.44	1.39	+	1.99e-05	0.00537
cell surface receptor signaling pathway	1900	85	53.85	1.58	+	2.44e-05	0.00625
localization	4409	168	124.95	1.34	+	2.4e-05	0.00627
positive regulation of cell migration	600	36	17	2.12	+	2.64e-05	0.00655
detection of chemical stimulus	637	3	18.05	0.17	-	2.62e-05	0.00662
cellular component organization	5478	201	155.25	1.29	+	2.78e-05	0.0067
intracellular signal transduction	1460	69	41.38	1.67	+	2.77e-05	0.00678
regulation of epithelial to mesenchymal transition	102	12	2.89	4.15	+	3.19e-05	0.00756
developmental maturation	335	24	9.49	2.53	+	3.41e-05	0.00795
cell projection assembly	451	29	12.78	2.27	+	4.22e-05	0.0097
regulation of cell adhesion	839	45	23.78	1.89	+	4.44e-05	0.0101
positive regulation of neurogenesis	323	23	9.15	2.51	+	5.42e-05	0.0121
regulation of programmed cell death	1655	75	46.9	1.6	+	5.5e-05	0.0121
positive regulation of nervous system development	385	26	10.91	2.38	+	5.85e-05	0.0125
regulation of dendrite development	143	14	4.05	3.45	+	5.76e-05	0.0125
regulation of apoptotic process	1604	73	45.46	1.61	+	6e-05	0.0125
positive regulation of signal transduction	1665	75	47.19	1.59	+	5.98e-05	0.0126
plasma membrane bounded cell projection assembly	438	28	12.41	2.26	+	6.31e-05	0.013
small GTPase-mediated signal transduction	242	19	6.86	2.77	+	6.58e-05	0.0133
regulation of growth	668	38	18.93	2.01	+	6.92e-05	0.0138
positive regulation of cell motility	629	36	17.83	2.02	+	7.21e-05	0.0141
type I pneumocyte differentiation	9	4	0.26	15.68	+	7.19e-05	0.0142
positive regulation of dendrite morphogenesis	64	9	1.81	4.96	+	7.63e-05	0.0147
positive regulation of cell adhesion	535	32	15.16	2.11	+	9.06e-05	0.0172
cilium organization	374	25	10.6	2.36	+	9.24e-05	0.0174
positive regulation of dendritic spine development	66	9	1.87	4.81	+	9.76e-05	0.0179
positive regulation of cell morphogenesis	66	9	1.87	4.81	+	9.76e-05	0.0181
detection of stimulus involved in sensory perception	697	5	19.75	0.25	-	0.000108	0.0196
cellular component organization or biogenesis	5691	204	161.28	1.26	+	0.000114	0.0197
pattern specification process	474	29	13.43	2.16	+	0.000112	0.0197
positive regulation of signaling	1892	82	53.62	1.53	+	0.000112	0.0199
positive regulation of cell communication	1891	82	53.59	1.53	+	0.000112	0.02
regulation of localization	2251	94	63.79	1.47	+	0.000124	0.0212
positive regulation of response to stimulus	2371	98	67.19	1.46	+	0.000135	0.0218
intracellular signaling cassette	768	41	21.77	1.88	+	0.000134	0.0219
detection of stimulus	805	7	22.81	0.31	-	0.000133	0.022
negative regulation of response to stimulus	1781	78	50.47	1.55	+	0.000132	0.0221
positive regulation of substrate adhesion-dependent cell spreading	41	7	1.16	6.02	+	0.000138	0.0221
positive regulation of epithelial to mesenchymal transition	54	8	1.53	5.23	+	0.000131	0.0222
positive regulation of locomotion	645	36	18.28	1.97	+	0.000144	0.0229
regionalization	430	27	12.19	2.22	+	0.000161	0.0253
cilium assembly	338	23	9.58	2.4	+	0.000163	0.0254
negative regulation of response to external stimulus	463	28	13.12	2.13	+	0.000175	0.027
negative regulation of leukocyte differentiation	122	12	3.46	3.47	+	0.000184	0.028
regulation of phagocytosis, engulfment	20	5	0.57	8.82	+	0.000196	0.0296
response to external stimulus	2249	93	63.74	1.46	+	0.000211	0.0315
regulation of cell growth	445	27	12.61	2.14	+	0.000225	0.0334
regulation of transport	1846	79	52.32	1.51	+	0.00023	0.0338
regulation of molecular function	2286	94	64.79	1.45	+	0.000235	0.0341
regulation of nitric oxide biosynthetic process	74	9	2.1	4.29	+	0.000238	0.0343
modulation of chemical synaptic transmission	595	33	16.86	1.96	+	0.000242	0.0345
regulation of trans-synaptic signaling	596	33	16.89	1.95	+	0.000247	0.0346
regulation of membrane invagination	21	5	0.6	8.4	+	0.000251	0.0348
regulation of dendritic spine morphogenesis	59	8	1.67	4.78	+	0.000247	0.0349
regulation of epithelial cell proliferation	422	26	11.96	2.17	+	0.000261	0.0359
regulation of cell-substrate adhesion	227	17	6.43	2.64	+	0.000275	0.0375
synapse organization	358	23	10.15	2.27	+	0.00028	0.0379
negative regulation of hemopoiesis	128	12	3.63	3.31	+	0.000288	0.0386
negative regulation of intracellular signal transduction	574	32	16.27	1.97	+	0.000292	0.0387
negative regulation of locomotion	360	23	10.2	2.25	+	0.000299	0.0394
definitive hemopoiesis	22	5	0.62	8.02	+	0.000317	0.0414
regulation of nitric oxide metabolic process	77	9	2.18	4.12	+	0.000323	0.0418
response to oxygen-containing compound	1469	65	41.63	1.56	+	0.000326	0.0419
negative regulation of cellular component organization	778	40	22.05	1.81	+	0.000362	0.0461
negative regulation of muscle adaptation	13	4	0.37	10.86	+	0.000372	0.047
tube development	996	48	28.23	1.7	+	0.000382	0.0474
positive regulation of cell development	556	31	15.76	1.97	+	0.00038	0.0475
vasculature development	604	33	17.12	1.93	+	0.000399	0.0492

## Sheet: Fig.3D
10^5/ml	Day 0	Day 1			Day 2			Day 3			Day 4			Day 5			Day 6			Day 7
Replicates	1	1	2	3	1	2	3	1	2	3	1	2	3	1	2	3	1	2	3	1	2	3
WT	1	1.7	1.9	1.2	4.5	4.7	3.1	12	11	11	27	24	29	54	46	64	94	84	92	132	126	124
KO	1	1.3	1.5	1	2.1	1.6	1.5	4.8	7.5	7.6	6.8	8.3	9.5	18.8	14.6	14.4	30	19.6	22	45	40	39.2
Average	0	1	2	3	4	5	6	7
WT	1	1.6	4.1	11.3333	26.6667	54.6667	90	127.333
KO	1	1.26667	1.73333	6.63333	8.2	15.9333	23.8667	41.4
STDEV	0	1	2	3	4	5	6	7
WT	0	0.360555	0.87178	0.57735	2.51661	9.0185	5.2915	4.16333
KO	0	0.251661	0.321455	1.5885	1.35277	2.48462	5.44549	3.14325

## Sheet: Fig.3F
Cells	OS	DaysToOS
WT	1	9
WT	1	11
WT	1	9
WT	1	11
WT	1	11
WT	1	13
KO	1	14
KO	1	14
KO	1	17
KO	0	47
KO	0	77
KO	0	77
WT	1	13
WT	1	14
WT	1	18
WT	1	20
WT	1	20
WT	1	20
KO	0	34
KO	0	34
KO	0	34
KO	0	34
KO	0	34
KO	0	34

## Sheet: Fig.3G
Cells	OS	DaysToOS
WT2	1	21
WT2	1	21
WT2	1	23
WT2	1	23
WT2	1	23
KO6	0	85
KO6	0	85
KO6	1	84
KO6	1	81
KO6	1	84
KO8	1	78
KO8	1	79
KO8	1	78
KO8	0	85
KO8	0	85
KO11	1	81
KO11	0	85
KO11	0	85
KO11	1	77
KO11	1	72

## Sheet: Fig.3J
CD45.2	PB	BM
WT-1	19.5	24.1
WT-2	20.4	19.4
WT-3	18.7	18.5
WT-4	10.44	32.89
WT-5	12.51	21.68
KO-1	0.56	0.84
KO-2	0.43	0.33
KO-3	0.22	0.52
KO-4	0.29	0.59
KO-5	0.69	0.9
Average	PB	BM
WT	16.31	23.314
KO	0.438	0.636
STDEV	PB	BM
WT	4.51423	5.77671
KO	0.192276	0.234798

## Sheet: Fig.4C 
	Mus musculus (REF)	upload_1 ( Hierarchy NEW! Tips)
GO biological process complete	#	#2	expected	Fold Enrichment	+/-	raw P value	FDR	Column1		GO term	p-value	FDR	-log10(p-value)
regulation of cell migration	1016	31	11.28	2.75	+	3.47e-07	0.00535	6.45967		Definitive hemopoiesis	9.26e-05	0.0396	4.03339
multicellular organism development	4310	81	47.84	1.69	+	5.46e-07	0.00421	6.26281		Reg. of signal transduction	7.98e-05	0.0384	4.098
regulation of locomotion	1119	32	12.42	2.58	+	9.13e-07	0.00469	6.03953		Anatomical structure development	3.92e-05	0.0336	4.40671
system development	3519	69	39.06	1.77	+	1.04e-06	0.00401	5.98297		Neg. reg. of myeloid cell differentiation	1.27e-05	0.0178	4.8962
regulation of cell motility	1075	31	11.93	2.6	+	1.15e-06	0.00355	5.9393		Cell differentiation	1.62e-06	0.00356	5.79048
nervous system development	2096	48	23.26	2.06	+	1.43e-06	0.00367	5.84466		Multicellular organism development	5.46e-07	0.00421	6.26281
cell differentiation	3847	73	42.7	1.71	+	1.62e-06	0.00356	5.79048		Reg. of cell migration	3.47e-07	0.00535	6.45967
cellular developmental process	3848	73	42.71	1.71	+	1.63e-06	0.00313	5.78781
cell projection organization	1280	34	14.21	2.39	+	2.51e-06	0.00429	5.60033
sensory perception of smell	1162	0	12.9	< 0.01	-	3.67e-06	0.00565	5.43533
negative regulation of myeloid cell differentiation	97	8	1.08	7.43	+	1.27e-05	0.0178	4.8962
regulation of signaling	3542	66	39.31	1.68	+	1.44e-05	0.0184	4.84164
plasma membrane bounded cell projection organization	1225	31	13.6	2.28	+	1.69e-05	0.02	4.77211
sensory perception of chemical stimulus	1262	1	14.01	0.07	-	1.92e-05	0.0211	4.7167
regulation of multicellular organismal process	3270	61	36.3	1.68	+	2.78e-05	0.0285	4.55596
regulation of synaptic plasticity	254	12	2.82	4.26	+	2.9e-05	0.0279	4.5376
regulation of cell communication	3543	65	39.33	1.65	+	3.22e-05	0.0292	4.49214
anatomical structure development	5507	90	61.12	1.47	+	3.92e-05	0.0336	4.40671
regulation of developmental process	2646	52	29.37	1.77	+	3.98e-05	0.0322	4.40012
modulation of chemical synaptic transmission	595	19	6.6	2.88	+	3.99e-05	0.0307	4.39903
regulation of trans-synaptic signaling	596	19	6.62	2.87	+	4.08e-05	0.0299	4.38934
regulation of localization	2251	46	24.98	1.84	+	4.36e-05	0.0305	4.36051
regulation of cell development	968	26	10.74	2.42	+	4.64e-05	0.0311	4.33348
regulation of cellular component organization	2595	51	28.8	1.77	+	5.28e-05	0.0339	4.27737
cellular component organization	5478	89	60.8	1.46	+	5.36e-05	0.033	4.27084
regulation of plasma membrane bounded cell projection organization	774	22	8.59	2.56	+	5.63e-05	0.0334	4.24949
regulation of phagocytosis, engulfment	20	4	0.22	18.02	+	6.24e-05	0.0356	4.20482
regulation of cell adhesion	839	23	9.31	2.47	+	6.59e-05	0.0362	4.18111
regulation of anatomical structure morphogenesis	932	25	10.34	2.42	+	6.88e-05	0.0365	4.16241
regulation of cell projection organization	789	22	8.76	2.51	+	7.46e-05	0.0383	4.12726
regulation of membrane invagination	21	4	0.23	17.16	+	7.64e-05	0.038	4.11691
regulation of signal transduction	3065	57	34.02	1.68	+	7.98e-05	0.0384	4.098
regulation of epithelial cell proliferation	422	15	4.68	3.2	+	8.13e-05	0.0379	4.08991
fatty acid metabolic process	374	14	4.15	3.37	+	8.15e-05	0.0369	4.08884
regulation of neuron projection development	578	18	6.42	2.81	+	8.77e-05	0.0386	4.057
definitive hemopoiesis	22	4	0.24	16.38	+	9.26e-05	0.0396	4.03339
anatomical structure morphogenesis	2333	46	25.9	1.78	+	9.74e-05	0.0405	4.01144
regulation of transport	1846	39	20.49	1.9	+	9.93e-05	0.0403	4.00305
cell development	2521	49	27.98	1.75	+	0.000101	0.0401	3.99568
developmental process	5880	93	65.26	1.42	+	0.000106	0.0398	3.97469
regulation of epithelial cell migration	247	11	2.74	4.01	+	0.000106	0.0406	3.97469
carboxylic acid biosynthetic process	251	11	2.79	3.95	+	0.000122	0.0446	3.91364
neurogenesis	1460	33	16.21	2.04	+	0.000129	0.0463	3.88941
organic acid biosynthetic process	254	11	2.82	3.9	+	0.000135	0.0472	3.86967

[truncated: 31 more sheets: Fig.4G, Fig.5C, Fig.5G, Fig.6A, Fig.6B, Fig.6D, Fig.6F, Fig.7B, Fig.8C, Fig.8D, Fig.8F, Sup.Fig.1A, Sup.Fig.1B, Sup.Fig.1D, Sup.Fig.2A, Sup.Fig.3C, Sup.Fig.3E, Sup.Fig.3F, Sup.Fig.3H, Sup.Fig.3I …]
